# Supplementary material for: Contraction reserve in high resolution manometry is correlated with lower esophageal acid exposure time in patients with normal esophageal motility: A retrospective observational study
Source: PLoS One. 2023 Nov 2;18(11):e0291010. doi: 10.1371/journal.pone.0291010 (PMC10621955; doi:10.1371/journal.pone.0291010)
Supplement: S1 File — (XLSX) [file pone.0291010.s001.xlsx]

## Sheet: Sheet1
	Normal esophageal motility			Ineffective esophageal motility
	Total AET<6.0 (n=213)	Total AET>6.0 (n=51)	p value	Total AET<6.0 (n=50)	Total AET>6.0 (n=24)	p value
Mean supine SW DCI	1069±750	921±651	0.194	415±581	328±180	0.482
Mean upright SW DCI	677±582	589±535	0.322	304±366	233±178	0.37
MRS-DCI supine	1147±1153	798±682	0.0006	311±490	304±363	0.957
MRS-DCI upright	894±841	576±503	0.001	236±471	192(0,319.7)	0.834
Supine MRS DCI/SW DCI	1.03(0.49,1.51)	0.86(0.65,1.18)	0.153	0.66(0,1.54)	0.61(0,1.46)	0.846
Upright MRS DCI/SW DCI	1.17(0.61,1.84)	0.87(0.37,1.47)	0.055	0.33(0,1.23)	0.50(0,1.27)	0.627
SW: single swallows
