# Supplementary material for: Contraction reserve in high resolution manometry is correlated with lower esophageal acid exposure time in patients with normal esophageal motility: A retrospective observational study
Source: PLoS One. 2023 Nov 2;18(11):e0291010. doi: 10.1371/journal.pone.0291010 (PMC10621955; doi:10.1371/journal.pone.0291010)
Supplement: S2 File — (XLSX) [file pone.0291010.s002.xlsx]

## Sheet: Sheet1
Full results of logistic regression analysis to predict abnormal acid refulx in normal HRM patients
	Regression Coefficients	Standard Error	pvalue	Nagelkerke R2	OR	95%CI
Total AET>6.0%
Mean EGJ basal pressure	-0.033	0.018	0.058	0.165	0.967	0.934-1.001
EGJ morphology	1.272	0.376	0.001		3.568	1.7062-7.461
Supine contraction reserve	-0.722	0.341	0.034		0.468	0.249-0.948
Supine AET>2.0%
Mean EGJ basal pressure	-0.025	0.019	0.205	0.105	0.976	0.939-1.014
EGJ morphology	1.141	0.419	0.006		3.13	1.377-7.112
Supine contraction reserve	-0.459	0.378	0.225		0.632	0.301-1.326
Full results of logistic regression analysis to predict abnormal acid refulx in normal HRM patients
	Regression Coefficients	Standard Error	pvalue	Nagelkerke R2	OR	95%CI
Total AET>6.0%
Mean EGJ basal pressure	-0.034	0.018	0.056	0.157	0.967	0.934-1.001
EGJ morphology	1.285	0.375	0.001		3.615	1.733-7541
Upright contraction reserve	-0.584	0.333	0.079		0.558	0.290-1.071
Supine AET>2.0%
Mean EGJ basal pressure	-0.025	0.02	0.197	0.103	0.975	0.938-1.013
EGJ morphology	1.152	0.418	0.006		3.116	1.395-7.185
Upright contraction reserve	-0.415	0.372	0.265		0.66	0.318-1.370
Full results of logistic regression analysis to predict abnormal acid refulx in patients with infective swallows 50-70%
	Regression Coefficients	Standard Error	pvalue	Nagelkerke R2	OR	95%CI
Total AET>6.0%
Mean EGJ basal pressure	-0.01	0.036	0.788	0.283	0.99	0.922-1.064
EGJ morphology	1.94	0.778	0.013		6.96	1.515-31.974
Upright contraction reserve	-1.584	0.708	0.025		0.205	0.051-0.821
Supine AET>2.0%
Mean EGJ basal pressure	-0.043	0.045	0.34	0.244	0.985	0.876-1.047
EGJ morphology	1.712	0.878	0.051		5.541	0.991-30.993
Upright contraction reserve	-0.883	0.785	0.289		0.435	0.093-2.025
Full results of logistic regression analysis to predict abnormal acid refulx in patients with infective swallows 50-70%
	Regression Coefficients	Standard Error	pvalue	Nagelkerke R2	OR	95%CI
Total AET>6.0%
Mean EGJ basal pressure	0.004	0.035	0.902	0.191	1.004	0.938-1.076
EGJ morphology	1.736	0.728	0.017		5.675	1.362-23.637
Supine contraction reserve	-0.575	0.627	0.359		0.562	0.165-1.921
Supine AET>2.0%
Mean EGJ basal pressure	-0.041	0.046	0.376	0.179	0.96	0.877-1.051
EGJ morphology	1.671	0.89	0.061		5.316	0.926-30.436
Supine contraction reserve	0.485	0.765	0.526		1.624	0.363-7.278
Full results of logistic regression analysis to predict abnormal acid refulx in patients with IEM
	Regression Coefficients	Standard Error	pvalue	Nagelkerke R2	OR	95%CI
Total AET>6.0%
Mean EGJ basal pressure	-0.09	0.04	0.024	1.54	0.914	0.845-0.988
EGJ morphology	0.175	0.694	0.801		1.191	0.306-4.645
Supine AET>2.0%
Mean EGJ basal pressure	-0.036	0.036	0.313	0.038	0.965	0.900-1.034
EGJ morphology	0.269	0.713	0.706		1.308	0.324-5.29
Full results of logistic regression analysis of contraction reserve
	Supine contraction reserve					Upright contraction reserve
	Regression Coefficients	Standard Error	pvalue	OR	95%CI	Nagelkerke R2	Regression Coefficients	Standard Error	pvalue	OR	95%CI	Nagelkerke R2
Age	-0.029	0.01	0.005	0.972	0.952-0.991	0.103	-0.038	0.01	<0.001	0.963	0.944-0.982	0.059
Male	0.767	0.24	0.001	21153	1.346-3.444				1.184
Total AET >2.0%	-0.807	0.299	0.007	0.446	0.248-0.801				0.059
BMI			0.673						0.817
